# Supplementary material for: First Report on Cationic Triphenylphosphonium Compounds as Mitochondriotropic H3R Ligands with Antioxidant Properties
Source: Antioxidants (Basel). 2024 Nov 1;13(11):1345. doi: 10.3390/antiox13111345 (PMC11591188; doi:10.3390/antiox13111345)
Supplement: Supplementary file 1 [file antioxidants-13-01345-s001.zip]

Archive with 1 entries (1 files):
- antioxidants-3263296-supplementary.pdf
